# Supplementary material for: A remarkable new blue Ranitomeya species (Anura: Dendrobatidae) with copper metallic legs from open forests of Juruá River Basin, Amazonia
Source: PLoS One. 2025 May 14;20(5):e0321748. doi: 10.1371/journal.pone.0321748 (PMC12077741; doi:10.1371/journal.pone.0321748)
Supplement: S4 Table — (XLSX) [file pone.0321748.s004.xlsx]

## Sheet: delimitadores
S4 Table. Species delimitation results of Ranitomeya.
1	Seq_ID	ASAP 16S	bPTP 16S	GMYC 16S	ASAP 12S	ASAP CYTB
1	Andinobates_claudiae
2	Andinobates_minutus
3	Excidobates_captivus
4	Excidobates_mysteriosus
5	R_aetherea_APL24650	1	1	1	1	1
6	R_aetherea_APL24702	1	1	1	-	-
7	R_aetherea_APL24703	1	1	1	-	-
8	R_aetherea_APL24704	1	1	1	-	-
9	R_aetherea_APL24732	1	1	1	-	-
	R_aetherea_MPEG45224	1	1	1	1	1
10	R_aetherea_MPEG45225	1	1	1	1	1
11	R_aetherea_MPEG 45227	1	1	1	-	-
12	R_aetherea_INPA-H47571	1	1	1	-	-
13	R_aetherea_INPA-H47573	1	1	1	-	-
14	R_aetherea_INPA-H47581	1	1	1	1	1
15	R_aetherea_MPEG45229	1	1	1	1	1
16	R_aetherea_INPA-H47591	1	1	1	1	1
17	R_cf_cyanovittata_MCP10263	2.1	2	2	2.1	2.1
18	R_cf_cyanovittata_MCP10265	2.1	2	2	2.1	2.1
19	R_cyanovittata_SS_186	2	2	2	-	2
20	Ranitomeya_sp_INPA-H47561	3	3	3	3	3
21	Ranitomeya_sp_INPA-H47562	3	3	3	-	-
22	Ranitomeya_sp_INPA-H47563	3	3	3	-	-
23	Ranitomeya_sp_INPA-H47564	3	3	3	-	-
24	Ranitomeya_sp_INPA-H47565	3	3	3	3	3
25	Ranitomeya_sp_INPA-H47568	3	3	3	3	3
26	Ranitomeya_sp_INPA-H47570	3	3	3	3	3
27	Ranitomeya_sp_MPEG45220	3	3	3	-	-
28	Ranitomeya_sp_MPEG45221	3	3	3	3	3
29	Ranitomeya_sp_MPEG45223	3	3	3	3	3
45	R_imitator_aRanImi1	4	4	4	4	4
30	R_imitator_DiAchi1	4	4	4	-	4
31	R_imitator_DiHCOS	4	4	4	-	4
32	R_imitator_DiHCQ1a	4	4	4	-	4
33	R_imitator_DiHCQ1b	4	4	4	-	4
34	R_imitator_DiHCQ1c	4	4	4	-	4
38	R_imitator_DiNcha	4	4	4	-	4
35	R_imitator_DiNPon	4	4	4	-	4
36	R_imitator_DiNYur1	4	4	4	-	4
37	R_imitator_DiNYur2	4	4	4	-	4
39	R_imitator_DiSeda1	4	4	4	-	4
40	R_imitator_DiSeda2	4	4	4	-	4
41	R_imitator_DiShap	4	4	4	-	4
42	R_imitator_DiTY26a	4	4	4	-	4
43	R_imitator_DiTY26b	4	4	4	-	4
44	R_imitator_SS_DiAchi2	4	4	4	-	4
46	R_flavovittata_344	5	5	5	-	5
47	R_flavovittata_42_2	5	5	5	-	5
53	R_flavovittata_SS_JB_2	5	5	5.1	-	5.1
48	R_flavovittata_UN	5	5	5	-	5.1
49	R_vanzolinii_SS	5	5	5	-	5.2
50	R_vanzolinii_SS_1314	5	5	5	5	5.2
51	R_vanzolinii_SS_372	5	5	5	5	5.2
52	R_vanzolinii_SS_373	5	5	5	5	5.2
54	R_yavaricola_SS_180	6	6	6	-	6
55	R_yavaricola_SS_181	6	6	6	-	6
56	R_sirensis_163	7	7	7	-	7
57	R_sirensis_HQ290986	7	7	7	-
58	R_sirensis_JCS40A	7	7	7	7	7.4
60	R_sirensis_JLB00202	7	7	7.1	-	7.1
59	R_sirensis_JLB08_098_2	7	7	7	-	7.3
61	R_sirensis_TingoMaria5b1_17	7	7	7.2	-	7.2
63	R_sirensis_JLB07031	8.1	7	8	-
62	R_sirensis_SS_JLB07032	8	7	8	-
64	R_sirensis_sp_348	9	9	9	-	9
65	R_sirensis_sp_350	9	9	9	-
66	R_amazonica_JLB07_010	10	10	10	-	10
67	R_amazonica_JLB07_017	10	10	10	-	10
68	R_amazonica_SS_JLB08_014	10	10	10	-	10
69	R_amazonica_SS_JLB08_015	10	10	10	-	10
70	R_ventrimaculata_sp_75BM	10	10	10	-
71	R_ventrimaculata_sp_BPN664	10	10	10	-	10.1
72	R_ventrimaculata_sp_BPN744	10	10	10	-	10.1
73	R_ventrimaculata_sp_105mc	11	10	11	-	11
74	R_ventrimaculata_sp_TNHC64418	11.1	10	11	11	11
75	R_variabilis_374	12	12	12	12	12
76	R_variabilis_42PE	12	12	12	-	12
83	R_variabilis_882004	12	12	12.1	-
77	R_variabilis_Bonilla_2004_JN651257	12	12	12	-
78	R_variabilis_JLB08_004	12	12	12	-	12
79	R_variabilis_JLB08_011	12	12	12	-	12
80	R_variabilis_QCAZ16566	12	12	12	12
82	R_variabilis_Shucushuyacu_JLB07	12	12	12	-	12
81	R_variabilis_SS_KS27	12	12	12	12	12
84	R_variabilis_Tahuayo_5a_1A_1611	12	12	12.1	-	12
85	R_variabilis_sp_04_1_4	13	13	13	-	13
86	R_variabilis_sp_05_02_14	13	13	13	-	13
87	R_variabilis_sp_JLB06_0001	13	13	13	-	13
88	R_variabilis_sp_JLB06_012	13	13	13	-	13
89	R_benedicta_SS_JLB07	14	14	14	-	14
90	R_benedicta_SS_JLB07_2	14	14	14	-
95	R_fantastica_DFTY26A	14	14	14.2	-	14.2
93	R_fantastica_jlb07_041	14	14	14.1	-
94	R_fantastica_sp_017_2	14	14	14.2	-	14.2
96	R_fantastica_sp_JLB07	14	14	14.2	-
97	R_fantastica_sp_JLB07_2	14	14	14.2	-
91	R_fantastica_SS_DFHCQ2	14	14	14.1	-	14.1
92	R_fantastica_SS_JLB07	14	14	14.1	-
98	R_summersi_Chipaota_JLB07	15	14	15	-
99	R_summersi_JLB08_72	15	14	15	-	15
100	R_summersi_SS_JLB07	15	14	15	-
101	R_reticulata_133_112	16	16	16	-
102	R_reticulata_3155	16	16	16	16
103	R_reticulata_528	16	16	16	16	16
104	R_reticulata_Dret	16	16	16	-	16
105	R_reticulata_KS41	16	16	16	16	16
106	R_reticulata_SS_DretAchi1	16	16	16	-	16
107	R_reticulata_TNHC61143	16	16	16	16
108	R_ventrimaculata_161	16	16	16.1	-	16.1
109	R_ventrimaculata_AY263246	16	16	16.1	-
110	R_ventrimaculata_QCAZ16559	16	16	16.1	16.1	16.1
111	R_ventrimaculata_QCAZ16561	16	16	16.1	16.1
112	R_ventrimaculata_SS_QCAZ16560	16	16	16.1	16.1	16.1
113	R_uakarii_25_1_15	17	17	17	-	17
114	R_uakarii_SS	17	17	17	-	17
115	R_uakarii_THY11	17	17	17	-	17
116	R_defleri_JLB08_004	18	18	18	-	18
117	R_defleri_JLB08_005	18	18	18	-	18
118	R_defleri_JLB08_008	18	18	18	-	18
119	R_defleri_SS_JLB08_006	18	18	18	-	18
120	R_toraro_SS_1310	19	19	19	19	19
121	R_toraro_SS_LSUMZ16969	19	19	19	19	19
