# Supplementary material for: A remarkable new blue Ranitomeya species (Anura: Dendrobatidae) with copper metallic legs from open forests of Juruá River Basin, Amazonia
Source: PLoS One. 2025 May 14;20(5):e0321748. doi: 10.1371/journal.pone.0321748 (PMC12077741; doi:10.1371/journal.pone.0321748)
Supplement: S5 Table — (XLSX) [file pone.0321748.s005.xlsx]

## Sheet: Planilha1
S5 Table. Interspecific and intraspecific genetic distances (12S) between Ranitomeya aetherea sp. nov. and closely related taxa.
Species	1	2	3	4	5	6
R. aetherea sp. nov.	0.0023
Ranitomeya sp.	0.0325333	0.0024
R. cyanovittata	0.0205333	0.0325333	0
R. imitator	0.0245726	0.0274667	0.024	-
R. aff. sirensis	0.12028	0.119548	0.117932	0.11129	-
R. vanzolinii	0.0261752	0.0178667	0.0256	0.0223642	0.119355	0
