# Supplementary material for: A remarkable new blue Ranitomeya species (Anura: Dendrobatidae) with copper metallic legs from open forests of Juruá River Basin, Amazonia
Source: PLoS One. 2025 May 14;20(5):e0321748. doi: 10.1371/journal.pone.0321748 (PMC12077741; doi:10.1371/journal.pone.0321748)
Supplement: S6 Table — (XLSX) [file pone.0321748.s006.xlsx]

## Sheet: Planilha1
S6 Table. Interspecific and intraspecific genetic distances (CYTB) between Ranitomeya aetherea sp. nov. and closely related taxa.
Species	1	2	3	4	5	6	7	8	9
R. aetherea sp. nov.	0.0013
Ranitomeya sp.	0.0880503	0.0023
R. cyanovittata	0.0394621	0.0710424	0.0113
R. aff. flavovittata	0.0971631	0.0319149	0.0879433	0
R. flavovittata	0.0947192	0.0487701	0.0787626	0.0519742	0
R. imitator	0.0753145	0.034434	0.0716396	0.0396277	0.0523678	0.0094
R. aff. sirensis	0.153735	0.148134	0.147483	0.160093	0.168582	0.156028	0.1285
R. vanzolinii	0.0915217	0.0199435	0.0797099	0.0212766	0.0465309	0.0346579	0.155513	0
R. yavaricola	0.0439716	0.0765957	0.0262411	0.0787234	0.078749	0.0744681	0.151489	0.0787234	0.0043
